# Supplementary material for: Ancestral Sperm Ecotypes Reveal Multiple Invasions of a Non-Native Fish in Northern Europe
Source: Cells. 2021 Jul 9;10(7):1743. doi: 10.3390/cells10071743 (PMC8304145; doi:10.3390/cells10071743)
Supplement: Supplementary file 1 [file cells-10-01743-s001.zip]

Archive with 1 entries (1 files):
- cells-1213104-SI.pdf
